# Supplementary material for: NXP032 ameliorates cognitive impairment by alleviating the neurovascular aging process in aged mouse brain
Source: Sci Rep. 2023 May 26;13:8594. doi: 10.1038/s41598-023-35833-x (PMC10219997; doi:10.1038/s41598-023-35833-x)
Supplement: Supplementary file 2 — Supplementary Information 2. [file 41598_2023_35833_MOESM2_ESM.xlsx]

## Sheet: PAT
		PAT	Young	A+Vehicle	A+Vit C	A+Apt C320	A+NXP032
		1	300	18	27	182	260
		2	216	27	300	179	125
		3	300	300	300	62	300
		4	228	122	59	300	300
		5	300	148	134	167	300
		6	192	89	70	14	300
		7	300	45	300	62
		8	300		300	17
		AV	267	107	186.25	122.875	264.167
		SD	46.5863	98.017	125.102	100.314	70.0298
		SE	16.4708	37.0469	44.2302	35.4665	26.4688
		PAT	Young	A+Vehicle	A+Vit C	A+Apt C320	A+NXP032
		AV	267	107	186.25	122.875	229.714
		SD	46.5863	98.017	125.102	100.314	111.335
		SE	16.4708	37.0469	44.2302	35.4665	42.0808

## Sheet: Y-maze
		Y-maze	Young	A+Vehicle	A+Vit C	A+Aptamin C320	A+NXP032		Y-maze	Young	A+Vehicle	A+Vit C	A+Aptamin C320	A+NXP032
		1	31	35	28	32	31		1	69	42.4	53.8	50	55.2
		2	31	30	26	38	26		2	75.9	46.4	62.5	44.4	70.8
		3	32	21	30	37	32		3	73.3	47.4	60.7	48.6	60
		4	40	30	29	33	32		4	68.4	53.6	55.6	54.8	56.7
		5	28	29	31	32	31		5	76.9	44.4	58	46.7	72.4
		6	19	26	30	28	33		6	82.4	45.8	64.3	48.3	74.4
		7	24	37	34	32	28		7	72.7	42.9	43.8	50	65.4
		8	39		33	33			8	56.8		48.4	49
		AV	30.5	29.7143	30.125	33.125	30.4286		AV	71.925	46.1286	55.8875	48.975	64.9857
		SD	7.03055	5.34522	2.58775	3.13676	2.50713		SD	7.58302	3.76241	7.05821	2.99368	7.8193
		SE	2.48567	2.02031	0.914906	1.18559	0.947607		SE	2.681	1.42206	2.49546	1.13151	2.95542
		Y-maze	Young	A+Vehicle	A+Vit C	A+Apt C320	A+NXP032		Y-maze	Young	A+Vehicle	A+Vit C	A+Apt C320	A+NXP032
		AV	30.5	29.7143	30.125	33.1429	30.4286		AV	71.925	46.1286	55.8875	48.9714	64.9857
		SD	7.03055	5.34522	2.58775	3.38765	2.50713		SD	7.58302	3.76241	7.05821	3.23353	7.8193
		SE	2.48567	2.02031	0.914906	1.28041	0.947607		SE	2.681	1.42206	2.49546	1.22216	2.95542
