# Supplementary material for: NXP032 ameliorates cognitive impairment by alleviating the neurovascular aging process in aged mouse brain
Source: Sci Rep. 2023 May 26;13:8594. doi: 10.1038/s41598-023-35833-x (PMC10219997; doi:10.1038/s41598-023-35833-x)
Supplement: Supplementary file 3 — Supplementary Information 3. [file 41598_2023_35833_MOESM3_ESM.xlsx]

## Sheet: Fig3.Iba-1 & GFAP
	Iba-1	Young	A+Vehicle	A+NXP032			GFAP	Young	A+Vehicle	A+NXP032					GFAP	Iba-1
	1	7.395	13.072	7.583			1	6.447	9.076	5.783				1	6.447	7.395
	2	7.855	12.416	9.947			2	6.044	9.029	6.14				1	6.044	7.855
	3	5.499	15.583	8.437			3	6.174	11.025	6.692				1	6.174	5.499
	4	6.364	11.916	8.821			4	5.096	11.012	6.103				1	5.096	6.364
	5	7.217	12.111	10.001			5	4.35	9.907	7.532				1	4.35	7.217
	6	6.644	15.459	8.756			6	4.494	9.76	6.401				1	4.494	6.644
	7	7.879	12.199	11.423			7	6.424	8.609	5.75				1	6.424	7.879
	8	7.872	13.255	9.051			8	6.223	8.57	6.571				1	6.223	7.872
	AV	7.09062	13.2514	9.25237			AV	5.6565	9.6235	6.3715				2	9.076	13.072
	SD	0.860705	1.47509	1.1759			SD	0.872217	0.984407	0.579215				2	9.029	12.416
	SE	0.304305	0.521524	0.415744			SE	0.308375	0.34804	0.204783				2	11.025	15.583
														2	11.012	11.916
														2	9.907	12.111
	Iba-1	Young	A+Vehicle	A+NXP032			GFAP	Young	A+Vehicle	A+NXP032				2	9.76	15.459
	AV	7.09062	13.2514	9.25237			AV	5.6565	9.6235	6.3715				2	8.609	12.199
	SD	0.860705	1.47509	1.1759			SD	0.872217	0.984407	0.579215				2	8.57	13.255
	SE	0.304305	0.521524	0.415744			SE	0.308375	0.34804	0.204783				3	5.783	7.583
														3	6.14	9.947
														3	6.692	8.437
														3	6.103	8.821
														3	7.532	10.001
														3	6.401	8.756
														3	5.75	11.423
														3	6.571	9.051
