# Supplementary material for: NXP032 ameliorates cognitive impairment by alleviating the neurovascular aging process in aged mouse brain
Source: Sci Rep. 2023 May 26;13:8594. doi: 10.1038/s41598-023-35833-x (PMC10219997; doi:10.1038/s41598-023-35833-x)
Supplement: Supplementary file 4 — Supplementary Information 4. [file 41598_2023_35833_MOESM4_ESM.xlsx]

## Sheet: PECAM-1
																				4um 이하count
	length	Young	A+Vehicle	A+Vit C	A+Apt C320	A+NXP032			count	Young	A+Vehicle	A+Vit C	A+Apt C320	A+NXP032						diameter	Young	A+Vehicle	A+Vit C	A+Apt C320	A+NXP032
	1	60.9744	47.2745	33.2754	27.2787	73.3947			1	4	8	10	8	2						1	1	6	3	3	6
	2	46.9535	42.5957	42.1569	34.8052	78.5676			2	6	8	4	14	4						2	2	6	8	7	5
	3	40.12	53.34	30.9452	33.284	53.5179			3	10	5	15	15	5						3	2	8	9	8	6
	4	63.5854	47.48	40.3585	38.0244	49.92			4	6	10	8	6	3						4	3	9	10	4	4
	5	46.7021	57.9767	38.3088	23.2308	91.7			5	7	3	14	15	1						5	3	7	10	5	3
	6	61.6774	38.2222	37.8267	27.2947	45.6842			6	1	14	9	16	12						6	5	13	9	7	5
	7	42.2593	44.587	51.5116	43.2069	54.5686			7	4	6	2	4	4						7	3	6	10	5	3
	8	67.4815	65.5854	78.6667	43.9406	57.7727			8	4	4	2	11	3						8	4	11	8	5	3
	9	48.4524	45.4464	47.6346	50.7292	61.7442			9	1	13	4	2	6						9	4	12	5	6	5
	10	44.2	29.4407	65.1875	45.1525	47.1522			10	7	10	6	8	4						10	4	7	6	4	4
	11	41.6415	39.3103	46.5532	50.7692	48.3182			11	12	6	7	3	2						11	1	12	4	5	3
	12	33.4167	37.8913	42.6596	43.8	60.9773			12	7	8	6	8	3						12	3	3	7	6	4
	13	52.1111	36.0385	45.629	55.48	49.3966			13	5	11	4	3	13						13	3	5	3	9	7
	14	41.1304	37.4697	40.6136	57.6964	54.1739			14	1	6	2	7	7						14	2	6	6	8	5
	15	36.549	41.8182	40.4082	66.9057	59.0811			15	7	6	14	3	4						15	3	5	4	7	4
	16	54.6765	38.8409	52.9487	50.0732	56.7714			16	5	13	9	6	4						16	2	7	3	9	4
	17	44.5625	30.5238	47.2979	52.5789	46.449			17	6	9	3	1	8						17	2	9	6	4	4
	18	41.6897	46.4468	53.7292	38.7826	54.4444			18	2	10	5	6	7						18	2	4	4	5	3
	19	46.5385	43.3396	63.7727		51.4355			19	5	11	6		7						19	2	4	5		5
	20	80		52.0714		43.3103			20	2		3		8						20	5		6		4
	21	61.8868		41.6571		55.4103			21	4		15		2						21	3		4		4
	22	66.1875		58.3953		46.7963			22	5		4		7						22	2		4		5
	23	53.9592		45.8596		46.0526			23	7		3		7						23			3		6
	24	71.6279		44.3175		62.1923			24	4		7		2						24			4		6
	25					58.5217			25					4						25					6
	AV	52.016	43.3488	47.5744	43.5018	56.2941			AV	5.08333	8.47368	6.75	7.55556	5.16						AV	2.77273	7.36842	5.875	5.94444	4.56
	SD	12.1429	8.81224	10.7938	11.6202	11.1715			SD	2.70131	3.15116	4.21436	4.80468	3.03699						SD	1.10978	2.92898	2.43726	1.79778	1.15758
	SE	2.47865	2.02167	2.20327	2.73892	2.23429			SE	0.551404	0.722926	0.860254	1.13247	0.607399						SE	0.236605	0.671955	0.497503	0.423742	0.231517
	length	Young	A+Vehicle	A+Vit C	A+Apt C320	A+NXP032			count	Young	A+Vehicle	A+Vit C	A+Apt C320	A+NXP032						count	Young	A+Vehicle	A+Vit C	A+Apt C320	A+NXP032
	AV	52.016	43.3488	47.5744	43.5018	56.2941			AV	5.08333	8.47368	6.75	7.94444	5.16						AV	2.77273	7.36842	5.875	5.94444	4.56
	SD	11.8872	8.57721	10.5665	11.2928	10.9458			SD	2.64444	3.06712	4.12563	5.5625	2.97563						SD	1.10978	2.92898	2.43726	1.79778	1.15758
	SE	2.42646	1.96775	2.15688	2.66175	2.18915			SE	0.539794	0.703645	0.842141	1.31109	0.595127						SE	0.236605	0.671955	0.497503	0.423742	0.231517
