# Supplementary material for: NXP032 ameliorates cognitive impairment by alleviating the neurovascular aging process in aged mouse brain
Source: Sci Rep. 2023 May 26;13:8594. doi: 10.1038/s41598-023-35833-x (PMC10219997; doi:10.1038/s41598-023-35833-x)
Supplement: Supplementary file 5 — Supplementary Information 5. [file 41598_2023_35833_MOESM5_ESM.xlsx]

## Sheet: WB raw
																													groups	ZO-1	Laminin	PECAM-1
	group	actin	Occl	Occl/actin				Pdgfr	Pdgfr/actin			Zo-1	Zo-1/actin		Laminin	Laminin/actin		PECAM>2번세트 제외				ZO-1	Young	A+Vehicle	A+Vit C	A+Apt C320	A+NXP032		1	0.807836	0.520751	0.69691
1	Y-CON	10059.4	4324.23	0.42987	10628	11292.2	Y-CON	6447.26	0.64092		Y-CON	8126.33	0.807836	Y-CON	5238.43	0.520751	Y-CON	7010.48	0.69691				0.807836	0.481409	0.82755	0.913365	1.06234		1	0.847844	0.512278	0.794671
2	Ag-CON	10679.1	7989.5	0.748144	4584.38	4872.84	Ag-CON	8568.67	0.802379		Ag-CON	5141	0.481409	Ag-CON	1627.1	0.152364	Ag-CON	5837.96	0.546673				0.847844	0.548946	0.999076	0.907558	1.03601		1	0.779911	0.56502	0.770224
3	Ag+VitC	10976.4	7117.96	0.64848	7473.62	8898.33	Ag+VitC	10156.9	0.925338		Ag+VitC	9083.5	0.82755	Ag+VitC	2051.3	0.186883	Ag+VitC	9612.38	0.875733				0.779911	0.469065	0.743426	0.711232	0.994711		1	0.935874	0.535154	0.664076
4	Ag+Ap	10787.3	9068.98	0.840711	8502.72	9512.25	Ag+Ap	8901.67	0.825201		Ag+Ap	9852.72	0.913365	Ag+Ap	1704.36	0.157997	Ag+Ap	4506.84	0.417792				0.935874	0.410836	0.74342	0.738358	0.764542		1	0.880273	0.542885	0.733567
5	Ag+Apc	10188.4	10574.7	1.03791	10273.6	11210.9	Ag+Apc	9645.67	0.946728		Ag+Apc	10823.6	1.06234	Ag+Apc	5014.2	0.492146	Ag+Apc	6590.84	0.646895				0.880273	0.4274	0.856209	0.843532	0.842001		1	0.796312	0.523716	0.729374
1	Y-CON	10236.7	5603.74	0.547415	7141.26	8311.55	Y-CON	6619.55	0.646646		Y-CON	8679.15	0.847844	Y-CON	5244.05	0.512278	Y-CON	8134.84	0.794671				0.796312	0.531081	0.781721	0.772082	0.99167		1	0.865193
2	Ag-CON	10236.6	6764.5	0.660817	9099.08	9963.13	Ag-CON	8256.13	0.806533		Ag-CON	5619.33	0.548946	Ag-CON	1400.6	0.136823	Ag-CON	5858.96	0.572356				0.865193	0.479244			0.952579		1	0.926943
3	Ag+VitC	10184.6	9404.69	0.923421	9944.38	10887.1	Ag+VitC	10788.5	1.05929		Ag+VitC	10175.2	0.999076	Ag+VitC	2894.2	0.284174	Ag+VitC	9718.25	0.954209				0.926943	0.453255			0.863234		2	0.481409	0.152364	0.546673
4	Ag+Ap	10841.9	9657.28	0.890736	8294.74	9990.45	Ag+Ap	8714.79	0.803806		Ag+Ap	9839.67	0.907558	Ag+Ap	3393.64	0.313011	Ag+Ap	4952.84	0.456824				0.855023	0.475154	0.825234	0.814355	0.938386		2	0.548946	0.136823	0.572356
5	Ag+Apc	10463.1	10693.3	1.022	11225.4	12148.7	Ag+Apc	10157.8	0.970818		Ag+Apc	10839.9	1.03601	Ag+Apc	5551.81	0.530607	Ag+Apc	6992.43	0.668292										2	0.469065	0.144913	0.543119
1	Y-CON	10367.5					Y-CON	6827.79	0.658575		Y-CON	8085.74	0.779911	Y-CON			Y-CON												2	0.410836	0.152158	0.470025
2	Ag-CON	10723.7					Ag-CON	9568.67	0.892293		Ag-CON	5030.1	0.469065	Ag-CON			Ag-CON					Laminin	Young	A+Vehicle	A+Vit C	A+Apt C320	A+NXP032		2	0.4274	0.148638	0.544896
5	Ag+Apc	10389					Ag+Apc	9757.98	0.939259		Ag+Apc	10334.1	0.994711	Ag+Apc			Ag+Apc						0.520751	0.152364	0.186883	0.157997	0.492146		2	0.531081	0.14449	0.521191
1	Y-CON	10675.7	5004.45	0.468771			Y-CON	6432.31	0.60252		Y-CON	9991.08	0.935874	Y-CON	6031.96	0.56502	Y-CON	8222.66	0.770224				0.512278	0.136823	0.284174	0.313011	0.530607		2	0.479244
2	Ag-CON	10768.3	7109.67	0.660241			Ag-CON	8493.38	0.788739		Ag-CON	4424	0.410836	Ag-CON	1560.47	0.144913	Ag-CON	5848.46	0.543119				0.56502	0.144913	0.190357	0.142038	0.573744		2	0.453255
3	Ag+VitC	10112	7053.28	0.697518			Ag+VitC	7866.26	0.777916		Ag+VitC	7517.5	0.743426	Ag+VitC	1924.88	0.190357	Ag+VitC	9665.32	0.95583				0.535154	0.152158	0.259953	0.281276	0.484682		3	0.82755	0.186883	0.875733
4	Ag+Ap	10940.8	9350.42	0.854634			Ag+Ap	8817.96	0.805967		Ag+Ap	7781.48	0.711232	Ag+Ap	1554.01	0.142038	Ag+Ap	4729.84	0.432311				0.542885	0.148638	0.18862	0.150017	0.432945		3	0.999076	0.284174	0.954209
5	Ag+Apc	10589.6	10045.4	0.948612			Ag+Apc	8861.03	0.836766		Ag+Apc	8096.2	0.764542	Ag+Apc	6075.73	0.573744	Ag+Apc	6791.63	0.641348				0.523716	0.14449	0.272064	0.297143	0.407645		3	0.743426	0.190357	0.95583
1	Y-CON	10057.2	5472.1	0.544098			Y-CON	9112.79	0.906096		Y-CON	8853.08	0.880273	Y-CON	5382.15	0.535154	Y-CON	6678.75	0.664076										3	0.74342	0.259953	0.823583
2	Ag-CON	10326.5	5650.96	0.547229			Ag-CON	6904.5	0.668619		Ag-CON	4413.55	0.4274	Ag-CON	1571.26	0.152158	Ag-CON	4853.71	0.470025										3	0.856209	0.18862	0.915782
3	Ag+VitC	10553.6	9453.64	0.895772			Ag+VitC	10157.5	0.96247		Ag+VitC	7845.77	0.74342	Ag+VitC	2743.45	0.259953	Ag+VitC	8691.79	0.823583				0.5333	0.146564	0.230342	0.22358	0.486962		3	0.781721	0.272064	0.888896
4	Ag+Ap	10775.7	9810.33	0.910415			Ag+Ap	11080.2	1.02826		Ag+Ap	7956.31	0.738358	Ag+Ap	3030.93	0.281276	Ag+Ap	4841.34	0.449284										4	0.913365	0.157997	0.417792
5	Ag+Apc	10560.1	10285.4	0.973988			Ag+Apc	10632	1.0068		Ag+Apc	8891.62	0.842001	Ag+Apc	5118.3	0.484682	Ag+Apc	6092.03	0.576891										4	0.907558	0.313011	0.456824
1	Y-CON	10147					Y-CON	6726.43	0.6629		Y-CON	8080.15	0.796312	Y-CON			Y-CON					PECAM-1	Young	A+Vehicle	A+Vit C	A+Apt C320	A+NXP032		4	0.711232	0.142038	0.432311
2	Ag-CON	10281.5					Ag-CON	8764.03	0.852405		Ag-CON	5460.33	0.531081	Ag-CON			Ag-CON						0.69691	0.546673	0.875733	0.417792	0.646895		4	0.738358	0.281276	0.449284
5	Ag+Apc	10511.6					Ag+Apc	9210.38	0.876209		Ag+Apc	10424.1	0.99167	Ag+Apc			Ag+Apc						0.794671	0.572356	0.954209	0.456824	0.668292		4	0.843532	0.150017	0.425051
1	Y-CON	10323.9					Y-CON		0.62172		Y-CON	8932.19	0.865193	Y-CON		0.542885	Y-CON		0.733567				0.770224	0.543119	0.95583	0.432311	0.641348		4	0.772082	0.297143	0.453054
2	Ag-CON	10561.3					Ag-CON		0.795559		Ag-CON	5061.44	0.479244	Ag-CON		0.148638	Ag-CON		0.544896				0.664076	0.470025	0.823583	0.449284	0.576891		5	1.06234	0.492146	0.646895
3	Ag+VitC	10424.3					Ag+VitC		0.851627		Ag+VitC	8925.4	0.856209	Ag+VitC		0.18862	Ag+VitC		0.915782				0.733567	0.544896	0.915782	0.425051	0.644122		5	1.03601	0.530607	0.668292
4	Ag+Ap	10856.7					Ag+Ap		0.815584		Ag+Ap	9157.95	0.843532	Ag+Ap		0.150017	Ag+Ap		0.425051				0.729374	0.521191	0.888896	0.453054	0.622591		5	0.994711	0.573744	0.641348
5	Ag+Apc	10413.7					Ag+Apc		0.891747		Ag+Apc	9919.9	0.952579	Ag+Apc		0.432945	Ag+Apc		0.644122										5	0.764542	0.484682	0.576891
1	Y-CON	10117.8					Y-CON		0.776371		Y-CON	9378.6	0.926943	Y-CON		0.523716	Y-CON		0.729374										5	0.842001	0.432945	0.644122
2	Ag-CON	10414					Ag-CON		0.737576		Ag-CON	4720.22	0.453255	Ag-CON		0.14449	Ag-CON		0.521191				0.73147	0.533043	0.902339	0.439053	0.633356		5	0.99167	0.407645	0.622591
3	Ag+VitC	10571.5					Ag+VitC		1.01088		Ag+VitC	8263.99	0.781721	Ag+VitC		0.272064	Ag+VitC		0.888896										5	0.952579
4	Ag+Ap	10801.6					Ag+Ap		0.916034		Ag+Ap	8339.73	0.772082	Ag+Ap		0.297143	Ag+Ap		0.453054										5	0.863234
5	Ag+Apc	10403.9					Ag+Apc		0.988811		Ag+Apc	8980.99	0.863234	Ag+Apc		0.407645	Ag+Apc		0.622591
								Young	A+Vehicle		A+Vit C	A+Apt C320	A+NXP032
							pdgfr	1	1.15043		1.35029	1.25841	1.35333
	pdgfr	0.69	0.7938	0.9317	0.8683	0.9338	SD	0.10379	0.06653		0.10304	0.0902	0.05878
							SE	0.03669	0.02352		0.04206	0.03683	0.02078
	zo_1	0.8575	0.475	0.825	0.8133	0.9363	ZO-1	1	0.553936		0.962099	0.948455	1.0919
							SD	0.05898	0.04721		0.09834	0.08641	0.10569
							SE	0.02085	0.01669		0.04015	0.03528	0.03737
	laminin	0.5333	0.145	0.23	0.2233	0.4183	Laminin	1	0.271892		0.431277	0.418714	0.784362
							SD	0.0216	0.00548		0.04427	0.08116	0.03251
							SE	0.00882	0.00224		0.01807	0.03313	0.01327
	pecam1	0.6729	0.47	0.855	0.44	0.5986	PECAM-1	1	0.698469		1.27062	0.653886	0.889582
							SD	0.3039	0.20801		0.0497	0.01549	0.22267
Oneway							SE	0.11486	0.07862		0.02029	0.00632	0.08416
Descriptives
		N	Mean	Std. Deviation	Std. Error	95% Confidence Interval for Mean		Minimum	Maximum
						Lower Bound	Upper Bound
pdgfr	Y-CON	8	0.69	0.10379	0.03669	0.6032	0.7768	0.6	0.91
	Ag-CON	8	0.7938	0.06653	0.02352	0.7381	0.8494	0.67	0.89
	Ag+VitC	6	0.9317	0.10304	0.04206	0.8235	1.0398	0.78	1.06
	Ag+Ap	6	0.8683	0.0902	0.03683	0.7737	0.963	0.8	1.03
	Ag+AptC	8	0.9338	0.05878	0.02078	0.8846	0.9829	0.84	1.01
	Total	36	0.8372	0.12498	0.02083	0.7949	0.8795	0.6	1.06
zo_1	Y-CON	8	0.8575	0.05898	0.02085	0.8082	0.9068	0.78	0.94
	Ag-CON	8	0.475	0.04721	0.01669	0.4355	0.5145	0.41	0.55
	Ag+VitC	6	0.825	0.09834	0.04015	0.7218	0.9282	0.74	1
	Ag+Ap	6	0.8133	0.08641	0.03528	0.7227	0.904	0.71	0.91
	Ag+AptC	8	0.9363	0.10569	0.03737	0.8479	1.0246	0.76	1.06
	Total	36	0.7772	0.18593	0.03099	0.7143	0.8401	0.41	1.06
laminin	Y-CON	6	0.5333	0.0216	0.00882	0.5107	0.556	0.51	0.57
	Ag-CON	6	0.145	0.00548	0.00224	0.1393	0.1507	0.14	0.15
	Ag+VitC	6	0.23	0.04427	0.01807	0.1835	0.2765	0.19	0.28
	Ag+Ap	6	0.2233	0.08116	0.03313	0.1382	0.3085	0.14	0.31
	Ag+AptC	6	0.5183	0.03251	0.01327	0.4842	0.5524	0.48	0.57
	Total	30	0.33	0.1707	0.03117	0.2663	0.3937	0.14	0.57
pecam1	Y-CON	7	0.6729	0.3039	0.11486	0.3918	0.9539	0	0.89
	Ag-CON	7	0.47	0.20801	0.07862	0.2776	0.6624	0	0.57
	Ag+VitC	6	0.855	0.0497	0.02029	0.8028	0.9072	0.78	0.92
	Ag+Ap	6	0.44	0.01549	0.00632	0.4237	0.4563	0.42	0.46
	Ag+AptC	7	0.4986	0.22267	0.08416	0.2926	0.7045	0	0.64
	Total	33	0.5836	0.24285	0.04227	0.4975	0.6697	0	0.92
ANOVA
		Sum of Squares	df	Mean Square	F	Sig.
pdgfr	Between Groups	0.322	4	0.081	11.137	0
	Within Groups	0.224	31	0.007
	Total	0.547	35
zo_1	Between Groups	1.006	4	0.252	38.256	0
	Within Groups	0.204	31	0.007
	Total	1.21	35
laminin	Between Groups	0.794	4	0.199	98.329	0
	Within Groups	0.05	25	0.002
	Total	0.845	29
pecam1	Between Groups	0.762	4	0.191	4.745	0.005
	Within Groups	1.125	28	0.04
	Total	1.887	32
Post Hoc Tests
Multiple Comparisons
Dependent Variable		(I) group	(J) group	Mean Difference (I-J)	Std. Error	Sig.	95% Confidence Interval
							Lower Bound	Upper Bound
pdgfr	Scheffe	Y-CON	Ag-CON	-0.10375	0.04253	0.23	-0.243	0.0355
			Ag+VitC	-.24167*	0.04594	0	-0.3921	-0.0913
			Ag+Ap	-.17833*	0.04594	0.013	-0.3287	-0.0279
			Ag+AptC	-.24375*	0.04253	0	-0.383	-0.1045
		Ag-CON	Y-CON	0.10375	0.04253	0.23	-0.0355	0.243
			Ag+VitC	-0.13792	0.04594	0.086	-0.2883	0.0125
			Ag+Ap	-0.07458	0.04594	0.625	-0.225	0.0758
			Ag+AptC	-.14000*	0.04253	0.048	-0.2792	-0.0008
		Ag+VitC	Y-CON	.24167*	0.04594	0	0.0913	0.3921
			Ag-CON	0.13792	0.04594	0.086	-0.0125	0.2883
			Ag+Ap	0.06333	0.04911	0.796	-0.0974	0.2241
			Ag+AptC	-0.00208	0.04594	1	-0.1525	0.1483
		Ag+Ap	Y-CON	.17833*	0.04594	0.013	0.0279	0.3287
			Ag-CON	0.07458	0.04594	0.625	-0.0758	0.225
			Ag+VitC	-0.06333	0.04911	0.796	-0.2241	0.0974
			Ag+AptC	-0.06542	0.04594	0.731	-0.2158	0.085
		Ag+AptC	Y-CON	.24375*	0.04253	0	0.1045	0.383
			Ag-CON	.14000*	0.04253	0.048	0.0008	0.2792
			Ag+VitC	0.00208	0.04594	1	-0.1483	0.1525
			Ag+Ap	0.06542	0.04594	0.731	-0.085	0.2158
	Dunnett T3	Y-CON	Ag-CON	-0.10375	0.04359	0.254	-0.2497	0.0422
			Ag+VitC	-.24167*	0.05582	0.011	-0.4316	-0.0518
			Ag+Ap	-.17833*	0.05199	0.044	-0.3532	-0.0035
			Ag+AptC	-.24375*	0.04217	0.001	-0.387	-0.1005
		Ag-CON	Y-CON	0.10375	0.04359	0.254	-0.0422	0.2497
			Ag+VitC	-0.13792	0.0482	0.15	-0.314	0.0382
			Ag+Ap	-0.07458	0.0437	0.624	-0.2304	0.0812
			Ag+AptC	-.14000*	0.03139	0.005	-0.2426	-0.0374
		Ag+VitC	Y-CON	.24167*	0.05582	0.011	0.0518	0.4316
			Ag-CON	0.13792	0.0482	0.15	-0.0382	0.314
			Ag+Ap	0.06333	0.05591	0.925	-0.1313	0.2579
			Ag+AptC	-0.00208	0.04692	1	-0.1775	0.1733
		Ag+Ap	Y-CON	.17833*	0.05199	0.044	0.0035	0.3532
			Ag-CON	0.07458	0.0437	0.624	-0.0812	0.2304
			Ag+VitC	-0.06333	0.05591	0.925	-0.2579	0.1313
			Ag+AptC	-0.06542	0.04229	0.72	-0.2196	0.0888
		Ag+AptC	Y-CON	.24375*	0.04217	0.001	0.1005	0.387
			Ag-CON	.14000*	0.03139	0.005	0.0374	0.2426
			Ag+VitC	0.00208	0.04692	1	-0.1733	0.1775
			Ag+Ap	0.06542	0.04229	0.72	-0.0888	0.2196
zo_1	Scheffe	Y-CON	Ag-CON	.38250*	0.04054	0	0.2498	0.5152
			Ag+VitC	0.0325	0.04379	0.967	-0.1108	0.1758
			Ag+Ap	0.04417	0.04379	0.905	-0.0992	0.1875
			Ag+AptC	-0.07875	0.04054	0.452	-0.2115	0.054
		Ag-CON	Y-CON	-.38250*	0.04054	0	-0.5152	-0.2498
			Ag+VitC	-.35000*	0.04379	0	-0.4933	-0.2067
			Ag+Ap	-.33833*	0.04379	0	-0.4817	-0.195
			Ag+AptC	-.46125*	0.04054	0	-0.594	-0.3285
		Ag+VitC	Y-CON	-0.0325	0.04379	0.967	-0.1758	0.1108
			Ag-CON	.35000*	0.04379	0	0.2067	0.4933
			Ag+Ap	0.01167	0.04681	0.999	-0.1416	0.1649
			Ag+AptC	-0.11125	0.04379	0.196	-0.2546	0.0321
		Ag+Ap	Y-CON	-0.04417	0.04379	0.905	-0.1875	0.0992
			Ag-CON	.33833*	0.04379	0	0.195	0.4817
			Ag+VitC	-0.01167	0.04681	0.999	-0.1649	0.1416
			Ag+AptC	-0.12292	0.04379	0.124	-0.2663	0.0204
		Ag+AptC	Y-CON	0.07875	0.04054	0.452	-0.054	0.2115
			Ag-CON	.46125*	0.04054	0	0.3285	0.594
			Ag+VitC	0.11125	0.04379	0.196	-0.0321	0.2546
			Ag+Ap	0.12292	0.04379	0.124	-0.0204	0.2663
	Dunnett T3	Y-CON	Ag-CON	.38250*	0.02671	0	0.2948	0.4702
			Ag+VitC	0.0325	0.04524	0.995	-0.1351	0.2001
			Ag+Ap	0.04417	0.04098	0.94	-0.104	0.1923
			Ag+AptC	-0.07875	0.04279	0.536	-0.2243	0.0668
		Ag-CON	Y-CON	-.38250*	0.02671	0	-0.4702	-0.2948
			Ag+VitC	-.35000*	0.04348	0.001	-0.5175	-0.1825
			Ag+Ap	-.33833*	0.03903	0	-0.4854	-0.1913
			Ag+AptC	-.46125*	0.04092	0	-0.6041	-0.3184
		Ag+VitC	Y-CON	-0.0325	0.04524	0.995	-0.2001	0.1351
			Ag-CON	.35000*	0.04348	0.001	0.1825	0.5175
			Ag+Ap	0.01167	0.05344	1	-0.1743	0.1976
			Ag+AptC	-0.11125	0.05484	0.424	-0.2966	0.0741
		Ag+Ap	Y-CON	-0.04417	0.04098	0.94	-0.1923	0.104
			Ag-CON	.33833*	0.03903	0	0.1913	0.4854
			Ag+VitC	-0.01167	0.05344	1	-0.1976	0.1743
			Ag+AptC	-0.12292	0.05139	0.25	-0.2952	0.0494
		Ag+AptC	Y-CON	0.07875	0.04279	0.536	-0.0668	0.2243
			Ag-CON	.46125*	0.04092	0	0.3184	0.6041
			Ag+VitC	0.11125	0.05484	0.424	-0.0741	0.2966
			Ag+Ap	0.12292	0.05139	0.25	-0.0494	0.2952
laminin	Scheffe	Y-CON	Ag-CON	.38833*	0.02595	0	0.3021	0.4745
			Ag+VitC	.30333*	0.02595	0	0.2171	0.3895
			Ag+Ap	.31000*	0.02595	0	0.2238	0.3962
			Ag+AptC	0.015	0.02595	0.987	-0.0712	0.1012
		Ag-CON	Y-CON	-.38833*	0.02595	0	-0.4745	-0.3021
			Ag+VitC	-0.085	0.02595	0.055	-0.1712	0.0012
			Ag+Ap	-0.07833	0.02595	0.089	-0.1645	0.0079
			Ag+AptC	-.37333*	0.02595	0	-0.4595	-0.2871
		Ag+VitC	Y-CON	-.30333*	0.02595	0	-0.3895	-0.2171
			Ag-CON	0.085	0.02595	0.055	-0.0012	0.1712
			Ag+Ap	0.00667	0.02595	0.999	-0.0795	0.0929
			Ag+AptC	-.28833*	0.02595	0	-0.3745	-0.2021
		Ag+Ap	Y-CON	-.31000*	0.02595	0	-0.3962	-0.2238
			Ag-CON	0.07833	0.02595	0.089	-0.0079	0.1645
			Ag+VitC	-0.00667	0.02595	0.999	-0.0929	0.0795
			Ag+AptC	-.29500*	0.02595	0	-0.3812	-0.2088
		Ag+AptC	Y-CON	-0.015	0.02595	0.987	-0.1012	0.0712
			Ag-CON	.37333*	0.02595	0	0.2871	0.4595
			Ag+VitC	.28833*	0.02595	0	0.2021	0.3745
			Ag+Ap	.29500*	0.02595	0	0.2088	0.3812
	Dunnett T3	Y-CON	Ag-CON	.38833*	0.0091	0	0.351	0.4257
			Ag+VitC	.30333*	0.02011	0	0.2276	0.379
			Ag+Ap	.31000*	0.03429	0.001	0.17	0.45
			Ag+AptC	0.015	0.01593	0.972	-0.0421	0.0721
		Ag-CON	Y-CON	-.38833*	0.0091	0	-0.4257	-0.351
			Ag+VitC	-.08500*	0.01821	0.034	-0.1625	-0.0075
			Ag+Ap	-0.07833	0.03321	0.344	-0.2209	0.0643
			Ag+AptC	-.37333*	0.01346	0	-0.43	-0.3167
		Ag+VitC	Y-CON	-.30333*	0.02011	0	-0.379	-0.2276
			Ag-CON	.08500*	0.01821	0.034	0.0075	0.1625
			Ag+Ap	0.00667	0.03774	1	-0.1328	0.1461
			Ag+AptC	-.28833*	0.02242	0	-0.3676	-0.2091
		Ag+Ap	Y-CON	-.31000*	0.03429	0.001	-0.45	-0.17
			Ag-CON	0.07833	0.03321	0.344	-0.0643	0.2209
			Ag+VitC	-0.00667	0.03774	1	-0.1461	0.1328
			Ag+AptC	-.29500*	0.03569	0.001	-0.4336	-0.1564
		Ag+AptC	Y-CON	-0.015	0.01593	0.972	-0.0721	0.0421
			Ag-CON	.37333*	0.01346	0	0.3167	0.43
			Ag+VitC	.28833*	0.02242	0	0.2091	0.3676
			Ag+Ap	.29500*	0.03569	0.001	0.1564	0.4336
pecam1	Scheffe	Y-CON	Ag-CON	0.20286	0.10713	0.479	-0.1501	0.5558
			Ag+VitC	-0.18214	0.11151	0.62	-0.5495	0.1853
			Ag+Ap	0.23286	0.11151	0.38	-0.1345	0.6003
			Ag+AptC	0.17429	0.10713	0.624	-0.1787	0.5273
		Ag-CON	Y-CON	-0.20286	0.10713	0.479	-0.5558	0.1501
			Ag+VitC	-.38500*	0.11151	0.036	-0.7524	-0.0176
			Ag+Ap	0.03	0.11151	0.999	-0.3374	0.3974
			Ag+AptC	-0.02857	0.10713	0.999	-0.3816	0.3244
		Ag+VitC	Y-CON	0.18214	0.11151	0.62	-0.1853	0.5495
			Ag-CON	.38500*	0.11151	0.036	0.0176	0.7524
			Ag+Ap	.41500*	0.11572	0.027	0.0337	0.7963
			Ag+AptC	0.35643	0.11151	0.061	-0.011	0.7238
		Ag+Ap	Y-CON	-0.23286	0.11151	0.38	-0.6003	0.1345
			Ag-CON	-0.03	0.11151	0.999	-0.3974	0.3374
			Ag+VitC	-.41500*	0.11572	0.027	-0.7963	-0.0337
			Ag+AptC	-0.05857	0.11151	0.991	-0.426	0.3088
		Ag+AptC	Y-CON	-0.17429	0.10713	0.624	-0.5273	0.1787
			Ag-CON	0.02857	0.10713	0.999	-0.3244	0.3816
			Ag+VitC	-0.35643	0.11151	0.061	-0.7238	0.011
			Ag+Ap	0.05857	0.11151	0.991	-0.3088	0.426
	Dunnett T3	Y-CON	Ag-CON	0.20286	0.13919	0.774	-0.2738	0.6795
			Ag+VitC	-0.18214	0.11664	0.712	-0.6398	0.2755
			Ag+Ap	0.23286	0.11504	0.466	-0.2272	0.6929
			Ag+AptC	0.17429	0.1424	0.893	-0.3099	0.6584
		Ag-CON	Y-CON	-0.20286	0.13919	0.774	-0.6795	0.2738
			Ag+VitC	-.38500*	0.08119	0.018	-0.6969	-0.0731
			Ag+Ap	0.03	0.07887	1	-0.2846	0.3446
			Ag+AptC	-0.02857	0.11517	1	-0.4141	0.357
		Ag+VitC	Y-CON	0.18214	0.11664	0.712	-0.2755	0.6398
			Ag-CON	.38500*	0.08119	0.018	0.0731	0.6969
			Ag+Ap	.41500*	0.02125	0	0.3296	0.5004
			Ag+AptC	.35643*	0.08657	0.037	0.0223	0.6906
		Ag+Ap	Y-CON	-0.23286	0.11504	0.466	-0.6929	0.2272
			Ag-CON	-0.03	0.07887	1	-0.3446	0.2846
			Ag+VitC	-.41500*	0.02125	0	-0.5004	-0.3296
			Ag+AptC	-0.05857	0.0844	0.995	-0.3954	0.2783
		Ag+AptC	Y-CON	-0.17429	0.1424	0.893	-0.6584	0.3099
			Ag-CON	0.02857	0.11517	1	-0.357	0.4141
			Ag+VitC	-.35643*	0.08657	0.037	-0.6906	-0.0223
			Ag+Ap	0.05857	0.0844	0.995	-0.2783	0.3954
* The mean difference is significant at the 0.05 level.
Homogeneous Subsets
pdgfr
	group	N	Subset for alpha = 0.05
			1	2
Scheffea,b	Y-CON	8	0.69
	Ag-CON	8	0.7938	0.7938
	Ag+Ap	6		0.8683
	Ag+VitC	6		0.9317
	Ag+AptC	8		0.9338
	Sig.		0.287	0.072
Means for groups in homogeneous subsets are displayed.
a Uses Harmonic Mean Sample Size = 7.059.
b The group sizes are unequal. The harmonic mean of the group sizes is used. Type I error levels are not guaranteed.
zo_1
	group	N	Subset for alpha = 0.05
			1	2
Scheffea,b	Ag-CON	8	0.475
	Ag+Ap	6		0.8133
	Ag+VitC	6		0.825
	Y-CON	8		0.8575
	Ag+AptC	8		0.9363
	Sig.		1	0.115
Means for groups in homogeneous subsets are displayed.
a Uses Harmonic Mean Sample Size = 7.059.
b The group sizes are unequal. The harmonic mean of the group sizes is used. Type I error levels are not guaranteed.
laminin
	group	N	Subset for alpha = 0.05
			1	2
Scheffea	Ag-CON	6	0.145
	Ag+Ap	6	0.2233
	Ag+VitC	6	0.23
	Ag+AptC	6		0.5183
	Y-CON	6		0.5333
	Sig.		0.055	0.987
Means for groups in homogeneous subsets are displayed.
a Uses Harmonic Mean Sample Size = 6.000.
pecam1
	group	N	Subset for alpha = 0.05
			1	2
Scheffea,b	Ag+Ap	6	0.44
	Ag-CON	7	0.47
	Ag+AptC	7	0.4986	0.4986
	Y-CON	7	0.6729	0.6729
	Ag+VitC	6		0.855
	Sig.		0.373	0.058
Means for groups in homogeneous subsets are displayed.
a Uses Harmonic Mean Sample Size = 6.563.
b The group sizes are unequal. The harmonic mean of the group sizes is used. Type I error levels are not guaranteed.
